# Supplementary material for: Loss of Human Beta Cell Identity in a Reconstructed Omental Stromal Cell Environment
Source: Cells. 2022 Mar 8;11(6):924. doi: 10.3390/cells11060924 (PMC8946101; doi:10.3390/cells11060924)
Supplement: Supplementary file 1 [file cells-11-00924-s001.zip]

Archive with 1 entries (1 files):
- cells-1632448-supplementary.pdf
